# Supplementary material for: Exercise upregulates copeptin levels which is not regulated by interleukin-1
Source: PLoS One. 2019 May 31;14(5):e0217800. doi: 10.1371/journal.pone.0217800 (PMC6544286; doi:10.1371/journal.pone.0217800)
Supplement: S1 File — Copeptin values are given in pmol/l. The second page of this file contains a codebook explaining abbreviations. (XLSX) [file pone.0217800.s001.xlsx]

## Sheet: Copeptin values
Subject_ID	P_minus60	P_0	P_10	P_20	P_30	P_40	P_50	P_60	P_10aE	P_20aE	P_30aE	P_60aE	A_minus60	A_0	A_10	A_20	A_30	A_40	A_50	A_60	A_10aE	A_20aE	A_30aE	A_60aE
1	3	2	2.4	2.3	2.7	3.6	4.3	4.3	6.7	6.1	7.2	5.6	3.7	3.7	3.8	3.6	3.4	3.3	4.6	5.1	5.9	6.1	6.1	6.7
2	11.7	10.6	13.3	12.3	14.7	16.9	20.3	22.1	23.8	22.8	22.6	16.3	6.8	4.5	5.9	5.3	5.1	8.4	10.1	12.5	13.4	13.1	12.5	11.3
3	5.5	4.6	5.9	4.8	5.2	6.4	6	8	6.8	6.8	7.8	6.5	6.5	6.6	6.8	7.5	8.3	7.8	8.9	10.2	11.8	11.2	13.7	12.1
4	8.5	8.6	9.7	10.8	12.8	14.9	17.5	19.5	23.7	21.2	19	14.3	9.4	10.2	11.3	13.3	15.5	18.3	21.7	25.3	36.1	30.9	26.3	18.2
5	11.8	9.1	9.6	9.6	10.8	12.8	14.2	16.2	18.6	19.8	19.8	15.1	4.8	5.1	4.2	5	7.5	9.9	13.5	20	18.1	17.7	16.7	15
6	5.3	3.9	8.2	13.7	14.4	21.1	26.2	30.2	23.9	19.8	16.2	14	5.2	5.2	6.1	7.6	10.2	14.4	19	24.1	17.8	18.2	15.2	9.9
7	5.9	4.3	4.8	5	6.1	6.8	8.8	8.5	9.5	8.5	7.8	7.1	3.5	4.3	5.5	5.2	7	6.6	9.3	10.3	11.1	10.9	9.9	6
8	4.3	4.5	4.9	6.6	8.5	11.2	13.1	16.1	12.4	11.2	10.5	7.8	3.8	3.1	3.7	2.3	8.3	10.9	13.6	17.3	14.9	12.9	10	8.3
10	5.3	4.2	4.3	6.4	7.1	8.5	8.6	10.4	9.2	8.1	7	5.4	3.7	3.6	4	5.7	7	8.5	10.9	13.9	12.2	11.7	10.5	6.3
13	1.5	2.1	2.8	2.7	4	4.2		7	6.9	6.1	4.6	3.8		1.9			4.6		6.5			6.9	4.8
14	5.6	4.7	4.5	4.3	4	3.8	4.5	5.3	6.1	6.1	5.7	5.8	4.5	5.2	4.5	3.8	3.7	3.9	4.2	4.8	5.2	4.6	4.8	4.2
15	3	2.6	2.8	2.9	2.7	2.5	2.9	3.6	3.4	3	3.4	2.7	2.8	1.9	1.8	2.4	2.3	2.2	2.7	3.3	3.3	2.8	3.2	2.9
16	6.3	5.6	5.4	4.8	5.8	5.7	6.8	8.5	10.2	10.9	11.8	10.6	4.1	5.3	3.6	4.5	6.1	7.3	9.9	10.7	9.4	7.8	7.6	8.9
17	2.6	1.9	1.9	1.8	2.3	2.9	2.7	3.1	3	3	2.6	2.9	2.8	3	2.9	2.8	3.6	4.1	5.5	6.1	5.3	5.2	4.9	3.8
19	2.7	2.3	2.4	2.3	2.9	2.6	3.4	4	3.4	3.9	3	4.3	3.5	4	3.8	3.4	3.4	3.9	3.3	5.3	5.1	5.5	5.5	6
20	3.1	3.3	3	3	2.9	3.4	4.6	5.2	5	4.9	4.6	3.5	3.4	2.8	3.6	3.4	4	4	4.6	4.9	5.3	3.8	4.3	4.2
21	4.9	1.9	3.9	4.6							6	4.9	3	2.3	3	3.2	5.4	6.1	7.4	8.6	7.1	5.5	5.1	4.6

## Sheet: Codebook
Variable	Description	Treatment	Comment
Subject_ID	Unique participant identifier
P_minus60	60 minutes before start of exercise	Placebo
P_0	0 minutes, start of exercise	Placebo	Blood sampling immediately before exercise start
P_10	10 minutes	Placebo	Measurements during exercise
P_20	20 minutes	Placebo
P_30	30 minutes	Placebo
P_40	40 minutes	Placebo
P_50	50 minutes	Placebo
P_60	60 minutes, end of exercise	Placebo
P_10aE	10 minutes after exercise	Placebo	Measurements in resting state
P_20aE	20 minutes after exercise	Placebo
P_30aE	30 minutes after exercise	Placebo
P_60aE	60 minutes after exercise	Placebo
A_minus60	60 minutes before start of exercise	Anakinra (IL-1 receptor antagonist)
A_0	0 minutes, start of exercise	Anakinra (IL-1 receptor antagonist)
A_10	10 minutes	Anakinra (IL-1 receptor antagonist)	Measurements during exercise
A_20	20 minutes	Anakinra (IL-1 receptor antagonist)
A_30	30 minutes	Anakinra (IL-1 receptor antagonist)
A_40	40 minutes	Anakinra (IL-1 receptor antagonist)
A_50	50 minutes	Anakinra (IL-1 receptor antagonist)
A_60	60 minutes, end of exercise	Anakinra (IL-1 receptor antagonist)
A_10aE	10 minutes after exercise	Anakinra (IL-1 receptor antagonist)	Measurements in resting state
A_20aE	20 minutes after exercise	Anakinra (IL-1 receptor antagonist)
A_30aE	30 minutes after exercise	Anakinra (IL-1 receptor antagonist)
A_60aE	60 minutes after exercise	Anakinra (IL-1 receptor antagonist)
