# Supplementary material for: Exercise upregulates copeptin levels which is not regulated by interleukin-1
Source: PLoS One. 2019 May 31;14(5):e0217800. doi: 10.1371/journal.pone.0217800 (PMC6544286; doi:10.1371/journal.pone.0217800)
Supplement: S2 File — Sodium values are given in mmol/l and were measured at the following times: Start and end of exercise, and one hour after exercise. (CSV) [file pone.0217800.s002.csv]

Study_ID	P_minus60	P_0	P_10	P_20	P_30	P_40	P_50	P_60	P_10aE	P_20aE	P_30aE	P_60aE	A_minus60	A_0	A_10	A_20	A_30	A_40	A_50	A_60	A_10aE	A_20aE	A_30aE	A_60aE
1		144						146				143		143						143				145
2
3		145						143				141		145						144				142
4		142						143				142		139						144				140
5		141						140				142		139						142				140
6		140						144				139		140						141				141
7		143						145				143		143						145				149
8		142						146				144		141						143				140
10		142						143				139		141						145				137
13														141						142				140
14		143						144				143		140						140				140
15		142						140				142		141						144				141
16		139						142				140		140						144				142
17		141						140				140		140						143				140
19		139						141				140		139						142				139
20		136						141				133		143						142				139
21														140						138				138
