# Supplementary material for: Exercise upregulates copeptin levels which is not regulated by interleukin-1
Source: PLoS One. 2019 May 31;14(5):e0217800. doi: 10.1371/journal.pone.0217800 (PMC6544286; doi:10.1371/journal.pone.0217800)
Supplement: S3 File — (R) [file pone.0217800.s003.R]

### --- IL-1 and exercise-induced copeptin - Statistics --- ###

## Set workspace, this needs to be for every computer individually:
getwd() # check where your workspace is
setwd() # Set your workspace where you have saved the data.

### packages:
library(readxl)
library(ggplot2)
library(tidyr)
library(lmerTest)
library(flux)
library(pastecs)
library(xtable)


### importDataManagement ## Note: You need to change the file name according to how you saved the excel file.
d.musil.wide <- as.data.frame(read_excel(path = "Copeptin values_IL-1_Exercise + Codebook.xlsx"))
## On the second page of the xlsx-file you will see an explanation of the variables.

# aggregated data, treatment group-wise
placebo_mean <- apply(d.musil.wide[,2:13], 2, mean, na.rm = TRUE)
anakinra_mean <- apply(d.musil.wide[,14:25], 2, mean, na.rm = TRUE)

placebo_median <- apply(d.musil.wide[,2:13], 2, median, na.rm = TRUE)
anakinra_median <- apply(d.musil.wide[,14:25], 2, median, na.rm = TRUE)

d.musil.aggregated <- data.frame(time.point = c(-60, 0, 10, 20, 30, 40, 50, 60, 70, 80, 90, 120), 
                                 time.count=c(0, 60, 70, 80, 90, 100, 110, 120, 130, 140, 150, 180),  
                                 placebo_mean, anakinra_mean, placebo_median, anakinra_median)

# individual data
d.musil.long <- gather(d.musil.wide, time.name, copeptin, P_minus60:A_60aE, factor_key=TRUE) 
d.musil.long$seq <- as.factor(rep(c("placebo", "anakinra"), each=204))

time.point <- c(
  P_minus60=-60,
  P_0=   0,
  P_10=  10,
  P_20=  20,
  P_30=  30,
  P_40=  40,
  P_50=  50,      
  P_60=  60,
  P_10aE=70,
  P_20aE=80,
  P_30aE=90,
  P_60aE=120,
  A_minus60=-60,
  A_0=   0,
  A_10=  10,
  A_20=  20,
  A_30=  30,
  A_40=  40,
  A_50=  50,      
  A_60=  60,
  A_10aE=70,
  A_20aE=80,
  A_30aE=90,
  A_60aE=120)

d.musil.long$time.point <- rep(time.point, each = dim(d.musil.wide)[1])

d.musil.long$time.count <- rep(c(0,60,70,80,90,100,110,120,130,140,150,180), each=dim(d.musil.wide)[1]) 

names(d.musil.long) <- c("id", "time.name", "copeptin", "seq", "time.point", "time.count") 
d.musil.long <- d.musil.long[, c("id", "time.name", "time.point", "time.count", "seq", "copeptin")]
  

### differences
  
### Step2_Difference_of_Copeptin_at_60_and_120_min
  
# Import sodium values and adapt to d.musil.long
## Note: You need to change the file name according to how you saved the excel file.
Na.Musil.wide <- read.csv2("Sodium_values_IL-1 copeptin exercise.csv", header = TRUE, sep = ";", dec = ".")
Na.Musil.long <- gather(Na.Musil.wide, time.name, natrium, P_minus60:A_60aE) # reshape to long format

## Add column with sodium values to dataframe "d.musil.long"
d.musil.long <- cbind(d.musil.long, Na.Musil.long$natrium)

#Rename column
names(d.musil.long)[7] <- "sodium"

  
### imputation
  
#Subjects with missing data points: 13, 21, 2(only Sodium missing)
##Create data frame without subjects 2, 13, 21
compl.musil.long <- d.musil.long #compl. stands for complete
compl.musil.long <- subset(compl.musil.long, id != 2)
compl.musil.long <- subset(compl.musil.long, id != 13)
compl.musil.long <- subset(compl.musil.long, id != 21)

##Create medians per treatment group and time point:
Med.Na.P0 <- median(Na.Musil.wide$P_0, na.rm = TRUE)
Med.Na.P60 <- median(Na.Musil.wide$P_60, na.rm = TRUE)
Med.Na.P120 <- median(Na.Musil.wide$P_60aE, na.rm = TRUE)
Med.Na.A0 <- median(Na.Musil.wide$A_0, na.rm = TRUE)
Med.Na.A60 <- median(Na.Musil.wide$A_60, na.rm = TRUE)
Med.Na.A120 <- median(Na.Musil.wide$A_60aE, na.rm = TRUE)
Med.Co.P0 <- median(d.musil.wide$P_0, na.rm = TRUE)
Med.Co.P60 <- median(d.musil.wide$P_60, na.rm = TRUE)
Med.Co.P120 <- median(d.musil.wide$P_60aE, na.rm = TRUE)
Med.Co.A0 <- median(d.musil.wide$A_0, na.rm = TRUE)
Med.Co.A60 <- median(d.musil.wide$A_60, na.rm = TRUE)
Med.Co.A120 <- median(d.musil.wide$A_60aE, na.rm = TRUE)

Med.Co.P30 <- median(d.musil.wide$P_30, na.rm = TRUE)
Med.Co.P40 <- median(d.musil.wide$P_40, na.rm = TRUE)
Med.Co.P50 <- median(d.musil.wide$P_50, na.rm = TRUE)
Med.Co.P10aE <- median(d.musil.wide$P_10aE, na.rm = TRUE)
Med.Co.P20aE <- median(d.musil.wide$P_20aE, na.rm = TRUE)

Med.Co.Amin60 <- median(d.musil.wide$A_minus60, na.rm = TRUE)
Med.Co.A10 <- median(d.musil.wide$A_10, na.rm = TRUE)
Med.Co.A20 <- median(d.musil.wide$A_20, na.rm = TRUE)
Med.Co.A40 <- median(d.musil.wide$A_40, na.rm = TRUE)
Med.Co.A10aE <- median(d.musil.wide$A_10aE, na.rm = TRUE)


## Imputation; main time points are 0, 60 and 120 minutes
imput.musil.long <- d.musil.long
imput.musil.long[223, "sodium"] <- Med.Na.A0
##60 Minutes, Placebo
#subset(imput.musil.long, time.name == "P_60")
imput.musil.long[c(121, 129, 136), "sodium"] <- Med.Na.P60
imput.musil.long[136, "copeptin"] <- Med.Co.P60

##60 Minutes, Anakinra
#subset(imput.musil.long, time.name == "A_60")
imput.musil.long[325, "sodium"] <- Med.Na.A60
imput.musil.long[333, "copeptin"] <- Med.Co.A60

##120 Minutes, Placebo
#subset(imput.musil.long, time.name == "P_60aE")
imput.musil.long[c(189, 197, 204), "sodium"] <- Med.Na.P120

##120 Minutes, Anakinra
#subset(imput.musil.long, time.name == "A_60aE")
imput.musil.long[393, "sodium"] <- Med.Na.A120
imput.musil.long[401, "copeptin"] <- Med.Co.A120

##Time points in between for placebo group 
#subset(imput.musil.long, time.name == "P_30")
imput.musil.long[85, "copeptin"] <- Med.Co.P30
#subset(imput.musil.long, time.name == "P_40")
imput.musil.long[102, "copeptin"] <- Med.Co.P40
#subset(imput.musil.long, time.name == "P_50")
imput.musil.long[c(112, 119), "copeptin"] <- Med.Co.P50
#subset(imput.musil.long, time.name == "P_10aE")
imput.musil.long[153, "copeptin"] <- Med.Co.P10aE
#subset(imput.musil.long, time.name == "P_20aE")
imput.musil.long[170, "copeptin"] <- Med.Co.P20aE

##Time points in between for Anakinra group 
#subset(imput.musil.long, time.name == "A_minus60")
imput.musil.long[214, "copeptin"] <- Med.Co.Amin60

#subset(imput.musil.long, time.name == "A_10")
imput.musil.long[248, "copeptin"] <- Med.Co.A10

#subset(imput.musil.long, time.name == "A_20")
imput.musil.long[265, "copeptin"] <- Med.Co.A20

#subset(imput.musil.long, time.name == "A_40")
imput.musil.long[299, "copeptin"] <- Med.Co.A40

#subset(imput.musil.long, time.name == "A_10aE")
imput.musil.long[350, "copeptin"] <- Med.Co.A10aE


##Log-transformation of copeptin values
d.musil.long$logcopeptin <- log(d.musil.long$copeptin) 
compl.musil.long$logcopeptin <- log(compl.musil.long$copeptin) # Only subj. where we had no missing values
imput.musil.long$logcopeptin <- log(imput.musil.long$copeptin) # Including subjects with imputed values


## Interaction 60 Min., Placebo vs. Anakinra, imputed dataset
model.interact.noNA <- summary(lmer(logcopeptin ~ as.factor(time.point) * seq + sodium + (1|id), data = imput.musil.long, subset = time.point == 0 | time.point == 60 | time.point == 120))
p.interact.60.noNA <- format.pval(pv = model.interact.noNA$coefficients["as.factor(time.point)60:seqplacebo", "Pr(>|t|)"], digits = 2, eps = 0.001, nsmall = 3)
p.interact.60.noNA

##  Interaction 60 Min., Placebo vs. Anakinra, subj. with complete dataset (sensitivity analysis)
model.interact.NA <- summary(lmer(logcopeptin ~ as.factor(time.point) * seq + sodium + (1|id), data = compl.musil.long, subset = time.point == 0 | time.point == 60 | time.point == 120))
p.interact.60.NA <- format.pval(pv = model.interact.NA$coefficients["as.factor(time.point)60:seqplacebo", "Pr(>|t|)"], digits = 2, eps = 0.001, nsmall = 3)

## Interaction 120 Min., Placebo vs. Anakinra, imputed dataset
p.interact.120.noNA <- format.pval(pv = model.interact.noNA$coefficients["as.factor(time.point)120:seqplacebo", "Pr(>|t|)"], digits = 2, eps = 0.001, nsmall = 3)
p.interact.120.noNA

##  Interaction 120 Min.0, Placebo vs. Anakinra, subj. with complete dataset (sensitivity analysis)
p.interact.120.NA <- format.pval(pv = model.interact.NA$coefficients["as.factor(time.point)120:seqplacebo", "Pr(>|t|)"], digits = 2, eps = 0.001, nsmall = 3)

## Influence of sodium on copeptin levels (Placebo und Anakinra combined), imputed dataset
p.sodium.noNA <- format.pval(pv = model.interact.noNA$coefficients["sodium", "Pr(>|t|)"], digits = 2, eps = 0.001, nsmall = 3)
p.sodium.noNA

## 0-60 Minutes, Placebo
plac.mean.0 <- round(mean(subset(imput.musil.long, seq=="placebo" & time.point==0)$copeptin), 1)
plac.mean.60 <- round(mean(subset(imput.musil.long, seq=="placebo" & time.point==60)$copeptin), 1)
plac.diff.0to60 <- plac.mean.60 - plac.mean.0

plac.model.0to60 <- summary(lmer(logcopeptin ~ as.factor(time.point) + sodium + (1|id), data = imput.musil.long, subset = seq=="placebo" & (time.point==0 | time.point==60)))
plac.p.0to60 <- format.pval(pv = plac.model.0to60$coefficients["as.factor(time.point)60" ,"Pr(>|t|)"], digits = 2, eps = 0.001, nsmall = 3)
plac.p.0to60

## 0-60 Minutes, Anakinra
anak.mean.0 <- round(mean(subset(imput.musil.long, seq=="anakinra" & time.point==0)$copeptin), 1)
anak.mean.60 <- round(mean(subset(imput.musil.long, seq=="anakinra" & time.point==60)$copeptin), 1)
anak.diff.0to60<- anak.mean.60 - anak.mean.0

anak.model.0to60 <- summary(lmer(logcopeptin ~ as.factor(time.point) + sodium + (1|id), data = imput.musil.long, subset = seq=="anakinra" & (time.point==0 | time.point==60)))
anak.p.0to60 <- format.pval(pv = anak.model.0to60$coefficients["as.factor(time.point)60" ,"Pr(>|t|)"], digits = 2, eps = 0.001, nsmall = 3)
anak.p.0to60

## 60-120 Minutes, Placebo
plac.mean.120 <- round(mean(subset(imput.musil.long, seq=="placebo" & time.point==120)$copeptin), 1)
plac.diff.60to120 <- plac.mean.120 - plac.mean.60

plac.model.60to120 <- summary(lmer(logcopeptin ~ as.factor(time.point) + sodium + (1|id), data = imput.musil.long, subset = seq=="placebo" & (time.point==60 | time.point==120)))
plac.p.60to120 <- format.pval(pv = plac.model.60to120$coefficients["as.factor(time.point)120" ,"Pr(>|t|)"], digits = 2, eps = 0.001, nsmall = 3)
plac.p.60to120

## 60-120 Minutes, Anakinra
anak.mean.120 <- round(mean(subset(imput.musil.long, seq=="anakinra" & time.point==120)$copeptin), 1)
anak.diff.60to120 <- anak.mean.120 - anak.mean.60

anak.model.60to120 <- summary(lmer(logcopeptin ~ as.factor(time.point) + sodium + (1|id), data = imput.musil.long, subset = seq=="anakinra" & (time.point==60 | time.point==120)))
anak.p.60to120 <- format.pval(pv = anak.model.60to120$coefficients["as.factor(time.point)120" ,"Pr(>|t|)"], digits = 2, eps = 0.001, nsmall = 3)
anak.p.60to120

## 0-120 Minutes, Placebo
plac.diff.0to120 <- plac.mean.120 - plac.mean.0

plac.model.0to120 <- summary(lmer(logcopeptin ~ as.factor(time.point) + sodium + (1|id), data = imput.musil.long, subset = seq=="placebo" & (time.point==0 | time.point==120)))
plac.p.0to120 <- format.pval(pv = plac.model.0to120$coefficients["as.factor(time.point)120" ,"Pr(>|t|)"], digits = 2, eps = 0.001, nsmall = 3)

## 0-120 Minutes, Anakinra
anak.diff.0to120 <- anak.mean.120 - anak.mean.0

anak.model.0to120 <- summary(lmer(logcopeptin ~ as.factor(time.point) + sodium + (1|id), data = imput.musil.long, subset = seq=="anakinra" & (time.point==0 | time.point==120)))
anak.p.0to120 <- format.pval(pv = anak.model.0to120$coefficients["as.factor(time.point)120" ,"Pr(>|t|)"], digits = 2, eps = 0.001, nsmall = 3)

### Table 1 - copeptin values
  
# generate summary table
table1 <- as.data.frame(matrix(NA, ncol=5, nrow=6))
names(table1) <- c("mean", "standard deviation", "minimum", "median", "maximum")
row.names(table1) <- c("placebo 0 min.", "anakinra 0 min.", "placebo 60 min.", "anakinra 60 min.", "placebo 120 min.", "anakinra 120 min.")


fun1 <- function(time){
  desc.results <- stat.desc(subset(imput.musil.long, time.name == time, select=copeptin))
  string.results <- round(desc.results["mean", ], 2)
  string.results <- c(string.results, round(desc.results["std.dev", ], 2))
  string.results <- c(string.results, round(desc.results["min", ], 2))
  string.results <- c(string.results, desc.results["median", ])
  string.results <- c(string.results, desc.results["max", ])
  string.results
}

desc.results <- stat.desc(subset(imput.musil.long, time.name == "A_60", select=copeptin))
string.results <- round(desc.results["mean", ], 2)
string.results <- c(string.results, round(desc.results["std.dev", ], 2))
string.results <- c(string.results, round(desc.results["min", ], 2))
string.results <- c(string.results, desc.results["median", ])
string.results <- c(string.results, desc.results["max", ])
string.results

table1["placebo 0 min.", ] <- fun1("P_0")
table1["anakinra 0 min.", ] <- fun1("A_0")

table1["placebo 60 min.", ] <- fun1("P_60")
table1["anakinra 60 min.", ] <- fun1("A_60")

table1["placebo 120 min.", ] <- fun1("P_60aE")
table1["anakinra 120 min.", ] <- fun1("A_60aE")

# Table 1 - sodium values , separate for groups
stat.desc(subset(imput.musil.long, time.name == c("A_0"), select=sodium)) # Anakinra,0 minutes
stat.desc(subset(imput.musil.long, time.name == c("P_0"), select=sodium)) # Placebo,0 minutes
stat.desc(subset(imput.musil.long, time.name == c("A_60"), select=sodium)) # Anakinra 60 minutes
stat.desc(subset(imput.musil.long, time.name == c("P_60"), select=sodium)) # Placebo 60 minutes
stat.desc(subset(imput.musil.long, time.name == c("A_60aE"), select=sodium)) # Anakinra, 120 minutes
stat.desc(subset(compl.musil.long, time.name == c("P_60aE"), select=sodium)) # Placebo, 120 minutes

# Table 1 - sodium values , combined groups
stat.desc(subset(imput.musil.long, time.name == c("A_0", "P_0"), select=sodium)) # 0 minutes
stat.desc(subset(imput.musil.long, time.name == c("A_60", "P_60"), select=sodium)) # 60 minutes
stat.desc(subset(imput.musil.long, time.name == c("A_60aE", "P_60aE"), select=sodium)) # 120 minutes

### figure1, fig=TRUE
  
# Copeptin
rel.imput.musil.long <- subset(imput.musil.long, time.point != -60) ##relevant are only the timepoints 0-120 minutes
rel.imput.musil.long$time.count <- NULL

lineGraph.Copeptin <- ggplot(rel.imput.musil.long, aes(x = time.point, y = copeptin, col = seq))

pd <- position_dodge(width = 5)

lineGraph.Copeptin +
  stat_summary(fun.y = mean,
               geom = "point", na.rm = TRUE) +
  stat_summary(fun.y = mean,
               geom = "line", 
               aes(group = seq), na.rm = TRUE) +
  stat_summary(fun.data=mean_cl_normal,
               geom = "errorbar", na.rm = TRUE,
               width = 2, position = pd) +
  xlab("    Duration of exercise: 0 to 60 minutes  Duration after exercise: 60 to 120 minutes") +
  ylab("Mean copeptin levels [pmol/l] with 95%-confidence intervals") +
  theme(panel.grid.major = element_blank(),
        panel.grid.minor = element_blank(),
        panel.background = element_blank(),
        axis.line = element_line(color = "black")) + 
  scale_color_manual(values = c("Black", "Grey"),
                     name = "Treatment",
                     breaks = c("anakinra", "placebo"),
                     labels = c("Anakinra", "Placebo")) + 
  theme(legend.key = element_rect(fill = "white"),
        axis.title.x = element_text(vjust = -1.0)) + 
  #windows(width=15/2.54, height=10/2.54) + 
  scale_x_continuous(breaks = seq(0, 120, 30)) 

### -- AUC of copeptin during exercise placebo vs anakinra.
## With imputed data ###

# create data subsets
df.noNA <- reshape(rel.imput.musil.long[, c("id", "time.name", "copeptin")], idvar = "id", timevar = "time.name", direction = "wide")
df.noNA.p <- df.noNA[, 2:12]
df.noNA.a <- df.noNA[, 13:23]

# calculate AUC of placebo values
auc.noNA.p <- as.numeric()
for(i in 1:dim(df.noNA.p)[1]){
  auc.noNA.p <- c(auc.noNA.p, auc(c(seq(0,90,10), 120), df.noNA.p[i,]))
}

# calculate AUC of anakinra values
auc.noNA.a <- as.numeric()
for(i in 1:dim(df.noNA.a)[1]){
  auc.noNA.a <- c(auc.noNA.a, auc(c(seq(0,90,10), 120), df.noNA.a[i,]))
}


# Test differences in AUC placebo and anakinra
wilcox.result.noNA <- wilcox.test(auc.noNA.a, auc.noNA.p, alternative = "two.sided", paired = TRUE, conf.level = 0.95)
p.auc.noNA <- round(wilcox.result.noNA$p.value, 2)
p.auc.noNA
